# Supplementary material for: A microfluidic paper analytical device using capture aptamers for the detection of PfLDH in blood matrices
Source: Malar J. 2022 Jun 7;21:174. doi: 10.1186/s12936-022-04187-6 (PMC9172074; doi:10.1186/s12936-022-04187-6)
Supplement: Supplementary file 2 — Additional file 2. Spreadsheet summarising the numerical data obtained from ImageJ analysis for each μPAD sensor response and associated statistical tests used in generating and analysing results presented in this manuscript. [file 12936_2022_4187_MOESM2_ESM.xlsx]

## Sheet: Raw data
Data obtained using ImageJ's "Measure RGB" plugin.
Figure 2: Screening of sequences
LDHP11
Background 1		R	177552	229.358	3.935	232	230
		G	177552	227.257	6.524	231	230
		B	177552	227.878	3.808	229	228
Background 2		R	177552	229.355	3.918	232	230
		G	177552	227.307	6.435	231	230
		B	177552	227.938	3.786	228	228
Background 3		R	177552	229.355	3.918	232	230
		G	177552	227.307	6.435	231	230
		B	177552	227.938	3.786	228	228
Zone 1_1		R	12756	224.255	6.914	229	227	5.103	26.0406	9.7673
		G	12756	222.343	6.643	226	225	4.914	24.1474
		B	12756	221.154	4.815	224	222	6.724	45.2122
Zone 1_2		R	12756	224.636	5.953	229	227	4.719	22.269	9.24986
		G	12756	222.703	5.733	226	225	4.604	21.1968
		B	12756	221.45	3.933	224	222	6.488	42.0941
Zone 1_3		R	12756	224.586	6.983	228	227	4.769	22.7434	10.0517
		G	12756	224.647	6.972	227	227	2.66	7.0756
		B	12756	219.499	5.59	222	221	8.439	71.2167
Zone 2_1		R	12756	222.76	5.612	227	225	6.598	43.5336	12.7246
		G	12756	221.595	5.947	226	224	5.662	32.0582
		B	12756	218.587	3.703	221	220	9.291	86.3227
Zone 2_2		R	12756	222.583	6.089	227	225	6.772	45.86	13.1154
		G	12756	221.421	6.415	226	224	5.886	34.645
		B	12756	218.372	4.253	221	220	9.566	91.5084
Zone 2_3		R	12756	219.49	8.958	226	222	9.865	97.3182	18.7819
		G	12756	218.599	9.378	226	221	8.708	75.8293
		B	12756	214.536	7.158	218	217	13.402	179.614
Zone 3_1		R	12756	219.517	8.421	227	222	9.841	96.8453	18.7234
		G	12756	218.661	8.588	224	221	8.596	73.8912
		B	12756	214.468	6.933	219	217	13.41	179.828
Zone 3_2		R	12756	219.517	8.421	227	222	9.838	96.7862	18.7878
		G	12756	218.661	8.588	224	221	8.646	74.7533
		B	12756	214.468	6.933	219	217	13.47	181.441
Zone 1_3		R	12756	220.373	8.471	224	223	8.982	80.6763	16.9448
		G	12756	220.793	8.846	228	223	6.514	42.4322
		B	12756	215.131	6.669	219	217	12.807	164.019
pL1
Background 1		R	100152	220.243	31.852	235	233
		G	100152	230.751	11.234	234	234
		B	100152	230.514	9.914	232	232
Background 2		R	100152	235.031	1.566	235	235
		G	100152	234.917	1.612	235	235
		B	100152	233.112	1.683	233	233
Background 3		R	100152	235.031	1.566	235	235
		G	100152	234.917	1.612	235	235
		B	100152	233.112	1.683	233	233
Zone 1_1		R	13156	221.773	6.489	226	224	-1.53	-2.3409	16.6421
		G	13156	217.541	6.306	222	219	13.21	174.504
		B	13156	220.277	4.807	221	221	10.237	104.796
Zone 1_2		R	13156	219.346	10.718	225	224	15.685	246.019	32.5584
		G	13156	210.345	9.524	215	214	24.572	603.783
		B	13156	218.612	9.012	222	222	14.5	210.25
Zone 1_3		R	13156	226.876	6.307	231	230	8.155	66.504	17.8097
		G	13156	223.281	5.718	226	225	11.636	135.396
		B	13156	222.375	3.682	224	223	10.737	115.283
Zone 2_1		R	13156	227.226	5.279	231	230	-6.983	-48.7623	8.06921
		G	13156	223.597	4.812	226	225	7.154	51.1797
		B	13156	222.596	2.916	224	223	7.918	62.6947
Zone 2_2		R	13156	225.663	5.135	229	227	9.368	87.7594	20.403
		G	13156	222.479	5.007	225	224	12.438	154.704
		B	13156	219.928	2.947	222	221	13.184	173.818
Zone 2_3		R	13156	225.663	5.135	229	227	9.368	87.7594	20.403
		G	13156	222.479	5.007	225	224	12.438	154.704
		B	13156	219.928	2.947	222	221	13.184	173.818
Zone 3_1		R	13156	218.767	8.517	223	221	1.476	2.17858	20.3967
		G	13156	218.308	8.448	224	221	12.443	154.828
		B	13156	214.42	6.678	219	217	16.094	259.017
Zone 3_2		R	13156	223.565	6.361	226	226	11.466	131.469	23.2324
		G	13156	219.004	5.764	222	221	15.913	253.224
		B	13156	220.66	4.512	222	222	12.452	155.052
Zone 1_3		R	13156	223.565	6.361	226	226	11.466	131.469	23.2324
		G	13156	219.004	5.764	222	221	15.913	253.224
		B	13156	220.66	4.512	222	222	12.452	155.052
rLDH4
Background 1		R	40352	228.608	3.151	230	229
		G	40352	226.791	4.845	231	228
		B	40352	225.518	3.743	229	226
Background 2		R	40352	228.467	2.143	230	229
		G	40352	227.156	3.323	230	228
		B	40352	227.955	2.604	230	229
Background 3		R	40352	225.331	8.241	233	227
		G	40352	222.451	10.147	233	223
		B	40352	225.204	7.38	233	226
Zone 1_1		R	13676	218.703	6.755	222	221	9.905	98.109	20.8414
		G	13676	216.532	6.18	222	219	10.259	105.247
		B	13676	210.319	4.52	212	211	15.199	231.01
Zone 1_2		R	13676	218.703	6.755	222	221	9.764	95.3357	22.7867
		G	13676	216.532	6.18	222	219	10.624	112.869
		B	13676	210.319	4.52	212	211	17.636	311.028
Zone 1_3		R	13676	221.413	6.899	226	223	3.918	15.3507	11.3366
		G	13676	219.597	6.691	222	222	2.854	8.14532
		B	13676	214.956	4.938	217	216	10.248	105.022
Zone 2_1		R	13676	219.668	10.044	225	223	8.94	79.9236	18.7574
		G	13676	216.124	10.538	222	220	10.667	113.785
		B	13676	212.943	7.984	216	215	12.575	158.131
Zone 2_2		R	13676	220.72	9.939	225	224	7.747	60.016	16.2082
		G	13676	219.783	10.213	224	223	7.373	54.3611
		B	13676	215.776	8.123	221	218	12.179	148.328
Zone 2_3		R	13676	220.121	6.148	225	222	5.21	27.1441	12.3091
		G	13676	219.394	6.465	224	221	3.057	9.34525
		B	13676	214.479	4.473	217	216	10.725	115.026
Zone 3_1		R	13676	216.542	9.492	225	219	12.066	145.588	23.527
		G	13676	212.329	9.602	220	215	14.462	209.149
		B	13676	211.419	7.73	216	213	14.099	198.782
Zone 3_2		R	13676	216.167	7.39	219	218	12.3	151.29	25.1477
		G	13676	215.957	7.793	219	218	11.199	125.418
		B	13676	209.095	5.613	211	210	18.86	355.7
Zone 1_3		R	13676	218.136	7.202	223	221	7.195	51.768	14.2786
		G	13676	216.893	6.966	222	220	5.558	30.8914
		B	13676	214.194	5.323	217	216	11.01	121.22
2008s
Background 1		R	65760	231.346	3.742	233	232
		G	65760	230.264	5.192	233	232
		B	65760	230.042	3.282	231	231
Background 2		R	65760	234.554	1.783	234	234
		G	65760	233.894	1.917	233	234
		B	65760	231.321	1.633	231	231
Background 3		R	65760	237.119	2.883	237	237
		G	65760	236.76	3.311	238	237
		B	65760	235.014	3.347	236	235
Zone 1_1		R	13982	196.253	9.071	200	198	35.093	1231.52	70.2023
		G	13982	177.866	7.644	176	178	52.398	2745.55
		B	13982	199.199	7.629	202	200	30.843	951.291
Zone 1_2		R	13982	196.253	9.071	200	198	38.301	1466.97	75.0861
		G	13982	177.866	7.644	176	178	56.028	3139.14
		B	13982	199.199	7.629	202	200	32.122	1031.82
Zone 1_3		R	13982	203.231	7.074	208	205	33.888	1148.4	66.6076
		G	13982	187.218	4.997	190	188	49.542	2454.41
		B	13982	206.139	5.781	208	208	28.875	833.766
Zone 2_1		R	13982	226.659	5.834	231	229	4.687	21.968	8.94688
		G	13982	225.587	6.189	230	228	4.677	21.8743
		B	13982	224.025	4.146	226	225	6.017	36.2043
Zone 2_2		R	13982	220.653	8.328	226	223	13.901	193.238	27.9594
		G	13982	214.669	7.698	217	217	19.225	369.601
		B	13982	216.526	6.354	219	218	14.795	218.892
Zone 2_3		R	13982	223.215	6.871	226	225	13.904	193.321	27.1991
		G	13982	217.95	7.163	220	220	18.81	353.816
		B	13982	221.134	5.658	223	223	13.88	192.654
Zone 3_1		R	13982	220.056	7.135	224	223	11.29	127.464	24.2488
		G	13982	215.839	6.461	222	217	14.425	208.081
		B	13982	214.153	5.094	217	216	15.889	252.46
Zone 3_2		R	13982	221.69	9.367	229	225	12.864	165.482	24.991
		G	13982	219.829	8.842	226	223	14.065	197.824
		B	13982	215.158	6.876	220	218	16.163	261.243
Zone 1_3		R	13982	201.858	5.952	203	203	35.261	1243.34	66.1772
		G	13982	188.067	4.932	188	188	48.693	2371.01
		B	13982	207.354	5.806	209	209	27.66	765.076
rLDH7
Background 1		R	60648	233.813	2.363	235	234
		G	60648	231.925	3.191	234	233
		B	60648	229.515	2.439	230	230
Background 2		R	60648	233.813	2.363	235	234
		G	60648	231.925	3.191	234	233
		B	60648	229.515	2.439	230	230
Background 3		R	60648	230.022	5.372	234	230
		G	60648	224.689	9.471	233	226
		B	60648	226.669	6	233	227
Zone 1_1		R	11704	166.56	34.086	198	187	67.253	4522.97	117.02
		G	11704	154.859	29.4	181	173	77.066	5939.17
		B	11704	172.668	33.247	198	194	56.847	3231.58
Zone 1_2		R	11704	178.931	4.748	181	180	54.882	3012.03	90.6648
		G	11704	169.476	4.323	171	170	62.449	3899.88
		B	11704	193.346	5.537	195	194	36.169	1308.2
Zone 1_3		R	11704	204.48	11.396	213	207	25.542	652.394	48.4869
		G	11704	188.832	12.062	196	191	35.857	1285.72
		B	11704	206.35	9.588	212	209	20.319	412.862
Zone 2_1		R	11704	180.796	6.89	184	182	53.017	2810.8	87.7773
		G	11704	171.184	6.931	173	172	60.741	3689.47
		B	11704	194.808	6.619	197	197	34.707	1204.58
Zone 2_2		R	11704	217.917	5.644	221	220	15.896	252.683	30.2198
		G	11704	210.661	5.919	212	212	21.264	452.158
		B	11704	215.079	4.251	218	216	14.436	208.398
Zone 2_3		R	11704	222.409	5.715	226	224	7.613	57.9578	11.8747
		G	11704	217.827	5.573	222	220	6.862	47.087
		B	11704	220.672	4.112	223	222	5.997	35.964
Zone 3_1		R	11704	162.552	5.406	164	164	71.261	5078.13	128.34
		G	11704	140.786	3.923	143	141	91.139	8306.32
		B	11704	173.956	5.493	175	175	55.559	3086.8
Zone 3_2		R	11704	196.653	5.183	200	198	37.16	1380.87	74.0955
		G	11704	176.965	3.145	178	178	54.96	3020.6
		B	11704	196.52	4.072	199	197	32.995	1088.67
Zone 1_3		R	11704	224.418	5.145	227	226	5.604	31.4048	6.72787
		G	11704	222.716	5.313	225	224	1.973	3.89273
		B	11704	223.512	3.492	225	224	3.157	9.96665
Figure 3: PfLDH concentration dependence using rLDH7 aptamer - based uPADs
250 ng/ml
Background 1		R	133084	234.075	3.974	235	234
		G	133084	232.631	3.79	234	233
		B	133084	230.906	3.294	232	231
Background 2		R	133084	238.489	3.636	238	238
		G	133084	236.546	3.49	236	236
		B	133084	234.208	2.868	234	234
Background 3		R	133084	234.541	7.147	237	236
		G	133084	233.033	6.867	235	234
		B	133084	231.328	5.645	234	232
Zone 1_1		R	7696	215.164	6.155	220	217	18.911	357.626	34.6608
		G	7696	209.22	5.98	214	211	23.411	548.075
		B	7696	213.711	5.438	218	215	17.195	295.668
Zone 1_2		R	7696	213.405	8.078	219	216	25.084	629.207	43.9715
		G	7696	208.614	8.154	215	211	27.932	780.197
		B	7696	211.315	7.529	214	213	22.893	524.089
Zone 1_3		R	7696	220.976	12.947	225	225	13.565	184.009	26.0728
		G	7696	215.369	12.097	219	219	17.664	312.017
		B	7696	217.772	10.557	222	221	13.556	183.765
Zone 2_1		R	7776	224.964	7.836	228	227	9.111	83.0103	16.8277
		G	7776	221.337	7.739	226	223	11.294	127.554
		B	7776	222.385	6.885	226	224	8.521	72.6074
Zone 2_2		R	7776	220.843	9.559	227	224	17.646	311.381	30.3423
		G	7776	217.519	9.605	224	221	19.027	362.027
		B	7776	218.484	8.2	223	221	15.724	247.244
Zone 2_3		R	7776	224.13	8.273	229	227	10.411	108.389	19.7113
		G	7776	220.487	8.313	226	223	12.546	157.402
		B	7776	220.249	7.279	224	223	11.079	122.744
Zone 3_1		R	7776	217.136	12.412	226	221	16.939	286.93	30.4862
		G	7776	213.134	12.248	221	217	19.497	380.133
		B	7776	214.709	10.526	223	218	16.197	262.343
Zone 3_2		R	7776	218.426	10.026	228	221	20.063	402.524	34.4813
		G	7776	214.506	9.772	222	218	22.04	485.762
		B	7776	216.868	8.616	224	220	17.34	300.676
Zone 1_3		R	7776	220.021	8.539	229	221	14.52	210.83	26.1308
		G	7776	216.54	8.208	224	218	16.493	272.019
		B	7776	217.187	6.934	224	218	14.141	199.968
500 ng/ml
Background 1		R	162360	237.386	4.051	237	237
		G	162360	235.18	3.873	235	235
		B	162360	232.852	3.202	233	233
Background 2		R	162360	231.925	5.994	233	233
		G	162360	229.873	6.064	231	231
		B	162360	228.575	5.18	230	229
Background 3		R	79905	231.919	5.275	234	232
		G	79905	231.042	5.047	231	231
		B	79905	230.245	4.155	229	231
Zone 1_1		R	7924	216.609	5.852	219	218	20.777	431.684	37.5835
		G	7924	208.475	5.551	211	210	26.705	713.157
		B	7924	216.491	5.304	219	218	16.361	267.682
Zone 1_2		R	7924	209.475	7.649	211	211	22.45	504.003	40.2446
		G	7924	201.479	7.115	203	203	28.394	806.219
		B	7924	210.985	6.895	214	213	17.59	309.408
Zone 1_3		R	7924	212.091	6.119	216	214	19.828	393.15	36.789
		G	7924	205.234	5.887	208	207	25.808	666.053
		B	7924	213.092	6.13	216	215	17.153	294.225
Zone 2_1		R	8652	220.8	12.555	230	225	16.586	275.095	28.4531
		G	8652	216.943	12.38	225	221	18.237	332.588
		B	8652	218.643	10.285	225	222	14.209	201.896
Zone 2_2		R	8652	221.978	9.89	229	225	9.947	98.9428	18.8041
		G	8652	217.665	9.94	223	221	12.208	149.035
		B	8652	218.298	8.527	224	221	10.277	105.617
Zone 2_3		R	8652	223.006	11.667	231	227	8.913	79.4416	17.8173
		G	8652	219.426	11.221	227	224	11.616	134.931
		B	8652	220.092	9.533	227	223	10.153	103.083
Zone 3_1		R	8652	210.2	12.86	220	214	27.186	739.079	47.5088
		G	8652	202.716	12.019	210	206	32.464	1053.91
		B	8652	211.309	11.401	218	215	21.543	464.101
Zone 3_2		R	8652	209.734	14.201	220	215	22.191	492.44	40.6558
		G	8652	202.61	13.524	212	208	27.263	743.271
		B	8652	208.15	13.215	218	213	20.425	417.181
Zone 1_3		R	8652	209.101	14.617	220	214	22.818	520.661	41.2501
		G	8652	202.566	13.445	212	207	28.476	810.883
		B	8652	211.009	13.208	221	216	19.236	370.024
1000 ng/ml
Background 1		R	89482	229.905	4.939	232	230
		G	89482	228.237	5.231	231	229
		B	89482	228.441	4.173	230	229
Background 2		R	89482	232.221	3.916	231	232
		G	89482	230.782	4.058	229	230
		B	89482	230.412	3.279	229	230
Background 3		R	89482	233.906	5.527	235	235
		G	89482	232.735	5.256	234	233
		B	89482	231.992	4.159	233	233
Zone 1_1		R	9600	201.83	7.972	205	204	28.075	788.206	49.7775
		G	9600	192.926	7.212	196	195	35.311	1246.87
		B	9600	207.4	7.508	212	210	21.041	442.724
Zone 1_2		R	9600	212.07	9.041	216	215	20.151	406.063	38.7399
		G	9600	203.405	8.025	207	206	27.377	749.5
		B	9600	211.832	7.728	216	214	18.58	345.216
Zone 1_3		R	9600	212.407	11.203	220	215	21.499	462.207	39.5998
		G	9600	205.174	10.586	213	208	27.561	759.609
		B	9600	213.382	9.349	219	216	18.61	346.332
Zone 2_1		R	9600	212.802	13.372	221	218	17.103	292.513	29.6476
		G	9600	210.045	12.871	217	215	18.192	330.949
		B	9600	212.456	10.788	218	217	15.985	255.52
Zone 2_2		R	9600	211.626	8.796	216	215	20.595	424.154	35.4157
		G	9600	208.925	8.637	213	212	21.857	477.728
		B	9600	211.64	7.18	215	214	18.772	352.388
Zone 2_3		R	9600	215.937	15.458	223	221	17.969	322.885	31.1916
		G	9600	213.256	15.095	222	218	19.479	379.431
		B	9600	215.542	13.005	224	220	16.45	270.602
Zone 3_1		R	9600	203.946	11.826	216	207	25.959	673.87	47.3569
		G	9600	197.215	11.41	209	200	31.022	962.364
		B	9600	203.815	10.75	214	207	24.626	606.44
Zone 3_2		R	9600	206.04	13.676	216	211	26.181	685.445	47.4385
		G	9600	201.312	13.069	211	206	29.47	868.481
		B	9600	204.021	11.081	211	207	26.391	696.485
Zone 1_3		R	9600	207.768	15.255	219	213	26.138	683.195	47.0568
		G	9600	202.691	14.853	214	208	30.044	902.642
		B	9600	206.922	13.094	218	212	25.07	628.505
2000 ng/ml
Background 1		R	122378	234.957	4.223	236	235
		G	122378	233.764	3.817	234	234
		B	122378	232.323	3.153	233	233
Background 2		R	122378	236.548	4.837	239	237
		G	122378	235.06	4.37	236	236
		B	122378	233.097	3.54	234	234
Background 3		R	122378	234.836	5.281	237	236
		G	122378	233.88	4.936	236	235
		B	122378	232.632	3.97	234	233
Zone 1_1		R	8503	209.643	7.527	213	212	25.314	640.799	46.2228
		G	8503	200.567	7.022	204	202	33.197	1102.04
		B	8503	212.481	7.091	214	214	19.842	393.705
Zone 1_2		R	8503	211.076	8.166	212	213	25.472	648.823	46.8331
		G	8503	201.901	7.188	203	203	33.159	1099.52
		B	8503	212.002	7.168	213	214	21.095	444.999
Zone 1_3		R	8503	210.868	7.096	215	213	23.968	574.465	46.3676
		G	8503	200.455	6.23	202	202	33.425	1117.23
		B	8503	211.225	6.593	214	213	21.407	458.26
Zone 2_1		R	8503	218.626	10.025	226	222	16.331	266.702	28.5241
		G	8503	215.154	9.862	222	218	18.61	346.332
		B	8503	218.16	8.69	223	221	14.163	200.591
Zone 2_2		R	8503	213.277	9.7	220	217	23.271	541.539	40.9754
		G	8503	208.773	9.8	215	212	26.287	691.006
		B	8503	211.968	8.324	217	215	21.129	446.435
Zone 2_3		R	8503	217.799	11.957	225	222	17.037	290.259	30.1039
		G	8503	214.873	11.72	222	219	19.007	361.266
		B	8503	216.672	9.741	222	220	15.96	254.722
Zone 3_1		R	8503	200.57	22.449	214	209	34.387	1182.47	61.9928
		G	8503	191.683	19.18	201	199	42.081	1770.81
		B	8503	202.493	18.377	211	209	29.83	889.829
Zone 3_2		R	8503	206.327	13.899	216	211	30.221	913.309	55.1376
		G	8503	197.805	13.731	206	203	37.255	1387.94
		B	8503	205.914	13.514	215	211	27.183	738.915
Zone 1_3		R	8503	206.729	9.007	215	208	28.107	790.003	51.6649
		G	8503	199.026	8.466	204	200	34.854	1214.8
		B	8503	206.855	8.314	213	209	25.777	664.454
4000 ng/ml
Background 1		R	86108	232.256	4.405	234	233
		G	86108	231.067	5.04	233	232
		B	86108	230.795	3.642	232	231
Background 2		R	86108	232.119	3.299	232	232
		G	86108	229.9	3.612	231	230
		B	86108	230.639	2.844	231	231
Background 3		R	86108	238.194	3.971	239	238
		G	86108	235.947	3.984	236	236
		B	86108	235.091	3.073	235	235
Zone 1_1		R	10009	195.465	7.802	198	197	36.791	1353.58	61.8212
		G	10009	187.422	7.279	191	188	43.645	1904.89
		B	10009	207.059	7.331	210	209	23.736	563.398
Zone 1_2		R	10009	206.065	8.029	208	208	26.054	678.811	46.1966
		G	10009	197.26	7.29	199	198	32.64	1065.37
		B	10009	210.892	7.348	213	213	19.747	389.944
Zone 1_3		R	10009	204.401	9.229	208	207	33.793	1141.97	59.1811
		G	10009	195.264	8.485	198	197	40.683	1655.11
		B	10009	208.533	8.257	211	211	26.558	705.327
Zone 2_1		R	10009	216.428	15.649	223	221	15.828	250.526	29.6176
		G	10009	210.365	15.004	217	215	20.702	428.573
		B	10009	216.72	13.252	222	221	14.075	198.106
Zone 2_2		R	10009	219.458	13.201	225	224	12.661	160.301	22.4586
		G	10009	215.658	12.844	221	220	14.242	202.835
		B	10009	218.754	11.028	226	222	11.885	141.253
Zone 2_3		R	7444	218.484	8.011	223	221	19.71	388.484	33.3112
		G	7444	213.89	7.778	218	216	22.057	486.511
		B	7444	219.773	6.835	224	221	15.318	234.641
Zone 3_1		R	7444	205.719	7.415	207	207	26.537	704.212	47.1257
		G	7444	198.052	7.141	200	199	33.015	1089.99
		B	7444	210.14	7.225	212	212	20.655	426.629
Zone 3_2		R	7444	211.826	7.224	215	214	20.293	411.806	36.6626
		G	7444	204.721	6.856	208	206	25.179	633.982
		B	7444	213.366	6.597	217	215	17.273	298.357
Zone 1_3		R	7444	201.143	5.383	203	202	37.051	1372.78	62.1224
		G	7444	194.059	5.268	194	194	41.888	1754.6
		B	7444	208.039	5.742	208	209	27.052	731.811
8000 ng/ml
Background 1		R	109620	239.527	3.684	240	240
		G	109620	236.668	4.505	238	237
		B	109620	235.243	3.172	236	235
Background 2		R	109620	238.493	3.178	238	238
		G	109620	234.691	3.665	235	235
		B	109620	234.471	2.438	234	234
Background 3		R	109620	237.772	4.695	239	238
		G	109620	234.754	4.955	236	235
		B	109620	234.784	3.565	235	235
Zone 1_1		R	9500	207.873	10.386	212	211	31.654	1001.98	55.8486
		G	9500	197.564	9.62	200	200	39.104	1529.12
		B	9500	210.995	9.437	216	214	24.248	587.966
Zone 1_2		R	9500	204.105	18.574	211	210	34.388	1182.53	58.6821
		G	9500	195.249	16.188	200	200	39.442	1555.67
		B	9500	207.912	15.689	214	213	26.559	705.38
Zone 1_3		R	9500	213.22	9.855	215	216	24.552	602.801	42.1509
		G	9500	205.848	8.825	208	208	28.906	835.557
		B	9500	216.39	8.361	220	219	18.394	338.339
Zone 2_1		R	9500	222.307	10.574	226	225	17.22	296.528	29.4623
		G	9500	217.925	9.839	221	221	18.743	351.3
		B	9500	220.404	8.329	223	223	14.839	220.196
Zone 2_2		R	9500	219.173	10.561	224	222	19.32	373.262	32.9296
		G	9500	213.725	10.427	218	217	20.966	439.573
		B	9500	217.993	9.045	223	221	16.478	271.524
Zone 2_3		R	9500	223.092	12.201	228	227	14.68	215.502	26.8096
		G	9500	218.031	11.924	223	222	16.723	279.659
		B	9500	219.831	9.751	223	223	14.953	223.592
Zone 3_1		R	9500	206.957	8.828	213	209	32.57	1060.8	55.499
		G	9500	198.866	8.273	203	201	37.802	1428.99
		B	9500	210.946	8.829	215	214	24.297	590.344
Zone 3_2		R	9500	209.623	10.982	216	213	28.87	833.477	48.6912
		G	9500	202.495	10.37	208	206	32.196	1036.58
		B	9500	212.093	9.989	218	215	22.378	500.775
Zone 1_3		R	9500	217.531	9.674	223	220	20.241	409.698	36.1896
		G	9500	210.604	9.325	218	213	24.15	583.222
		B	9500	216.986	8.15	224	219	17.798	316.769
16 000 ng/ml
Background 1		R	44474	229.405	3.663	228	229
		G	44474	227.312	4.477	229	228
		B	44474	227.598	3.41	227	228
Background 2		R	44474	228.317	5.159	231	229
		G	44474	225.35	5.963	230	227
		B	44474	228.38	3.587	229	229
Background 3		R	44474	230.449	4.02	229	230
		G	44474	227.726	5.131	225	227
		B	44474	228.944	3.435	229	229
Zone 1_1		R	8090	191.549	5.435	189	191	37.856	1433.08	63.2469
		G	8090	183.567	5.308	180	183	43.745	1913.63
		B	8090	202.035	4.771	204	202	25.563	653.467
Zone 1_2		R	8090	206.617	21.188	216	214	21.7	470.89	40.071
		G	8090	200.504	19.948	209	207	24.846	617.324
		B	8090	205.632	18.268	212	211	22.748	517.472
Zone 1_3		R	8090	181.223	44.216	219	207	49.226	2423.2	82.8443
		G	8090	178.423	42.225	212	203	49.303	2430.79
		B	8090	184.12	40.265	215	207	44.824	2009.19
Zone 2_1		R	8090	214.6	6.418	219	216	14.805	219.188	26.0797
		G	8090	209.634	6.439	214	211	17.678	312.512
		B	8090	215.414	5.685	219	217	12.184	148.45
Zone 2_2		R	8090	213.544	6.898	215	215	14.773	218.242	27.048
		G	8090	209.14	6.897	212	211	16.21	262.764
		B	8090	212.55	6.004	214	214	15.83	250.589
Zone 2_3		R	8090	220.102	6.447	222	221	10.347	107.06	17.7046
		G	8090	218.03	6.409	220	219	9.696	94.0124
		B	8090	218.343	5.36	220	219	10.601	112.381
Zone 3_1		R	8090	198.218	7.822	202	200	31.187	972.629	56.5205
		G	8090	189.218	7.722	194	191	38.094	1451.15
		B	8090	199.835	8.084	205	202	27.763	770.784
Zone 3_2		R	8090	194.795	5.864	197	195	33.522	1123.72	57.1462
		G	8090	187.525	5.447	188	188	37.825	1430.73
		B	8090	201.711	5.459	203	203	26.669	711.236
Zone 1_3		R	8090	198.018	5.469	199	198	32.431	1051.77	53.4138
		G	8090	191.851	5.019	192	192	35.875	1287.02
		B	8090	206.267	5.503	209	207	22.677	514.246
Figure 4:Serum content influence on sensor
0.001
Background 1		R	7695	239.226	5.334	239	239
		G	7695	237.459	5.636	237	237
		B	7695	235.637	4.383	235	235
Background 2		R	7695	233.746	2.906	234	234
		G	7695	229.961	3.241	231	230
		B	7695	231.898	2.329	232	232
Background 3		R	7695	232.59	3.401	232	233
		G	7695	228.163	4.147	228	228
		B	7695	229.255	2.896	230	229
Zone 1_1		R	2960	196.52	5.497	196	197	42.706	1823.8	74.3449
		G	2960	185.239	5.335	186	185	52.22	2726.93
		B	2960	204.389	5.269	204	205	31.248	976.438
Zone 1_2		R	2960	193.824	7.441	197	196	39.922	1593.77	67.8136
		G	2960	183.231	6.618	187	185	46.73	2183.69
		B	2960	203.241	7.438	208	205	28.657	821.224
Zone 1_3		R	2960	210.681	10.278	217	214	21.909	480.004	39.5934
		G	2960	200.58	9.702	205	203	27.583	760.822
		B	2960	211.177	9.146	216	214	18.078	326.814
Zone 2_1		R	2960	218.084	7.889	223	220	21.142	446.984	36.8313
		G	2960	214.482	7.844	219	217	22.977	527.943
		B	2960	216.102	6.826	219	218	19.535	381.616
Zone 2_2		R	2960	219.168	10.047	225	223	14.578	212.518	25.1936
		G	2960	215.93	9.747	221	219	14.031	196.869
		B	2960	216.887	8.28	222	220	15.011	225.33
Zone 2_3		R	2960	221.434	8.7	226	224	11.156	124.456	18.313
		G	2960	217.745	8.587	222	220	10.418	108.535
		B	2960	219.137	7.366	222	221	10.118	102.374
Zone 3_1		R	2960	177.52	7.704	178	178	61.706	3807.63	101.756
		G	2960	167.634	7.348	168	168	69.825	4875.53
		B	2960	194.758	7.026	197	196	40.879	1671.09
Zone 3_2		R	2960	216.181	11.417	221	219	17.565	308.529	30.7796
		G	2960	211.501	11.309	215	214	18.46	340.772
		B	2960	214.633	9.74	219	217	17.265	298.08
Zone 1_3		R	2960	206.962	9.63	212	210	25.628	656.794	45.6847
		G	2960	196.201	8.631	199	199	31.962	1021.57
		B	2960	209.038	8.781	214	212	20.217	408.727
0.01
Background 1		R	11900	237.139	3.955	238	237
		G	11900	234.136	4.136	233	234
		B	11900	233.874	3.23	234	234
Background 2		R	11900	229.368	4.297	230	230
		G	11900	225.824	4.448	228	226
		B	11900	227.051	3.57	228	227
Background 3		R	8820	234.455	3.249	234	234
		G	8820	232.358	3.211	232	232
		B	8820	231.544	2.752	231	232
Zone 1_1		R	3016	196.033	9.227	200	198	41.106	1689.7	73.6607
		G	3016	182.836	8.157	185	184	51.3	2631.69
		B	3016	200.64	8.689	203	203	33.234	1104.5
Zone 1_2		R	3016	194.539	12.87	197	197	34.829	1213.06	61.9672
		G	3016	182.411	11.194	184	184	43.413	1884.69
		B	3016	199.808	11.036	203	203	27.243	742.181
Zone 1_3		R	3016	190.277	10.809	194	193	44.178	1951.7	76.1503
		G	3016	178.91	9.576	181	181	53.448	2856.69
		B	3016	200.072	9.685	205	202	31.472	990.487
Zone 2_1		R	3016	222.196	7.779	227	224	14.943	223.293	25.1321
		G	3016	219.033	7.597	223	221	15.103	228.101
		B	3016	220.449	6.587	224	222	13.425	180.231
Zone 2_2		R	2557	216.274	10.247	223	220	13.094	171.453	24.0954
		G	2557	211.091	9.942	216	214	14.733	217.061
		B	2557	213.192	8.858	218	216	13.859	192.072
Zone 2_3		R	2557	221.366	9.294	227	224	13.089	171.322	24.0282
		G	2557	217.129	9.224	222	220	15.229	231.922
		B	2557	218.349	7.92	223	221	13.195	174.108
Zone 3_1		R	2557	204.986	7.398	208	206	32.153	1033.82	58.4535
		G	2557	193.049	6.741	195	194	41.087	1688.14
		B	2557	207.514	6.682	211	209	26.36	694.85
Zone 3_2		R	2557	209.814	9.177	216	212	19.554	382.359	36.1386
		G	2557	201.66	8.421	204	203	24.164	583.899
		B	2557	208.619	7.795	214	210	18.432	339.739
Zone 1_3		R	2557	203.079	9.482	206	205	31.376	984.453	56.2644
		G	2557	193.366	8.577	198	195	38.992	1520.38
		B	2557	205.837	8.18	209	208	25.707	660.85
0.1
Background 1		R	8288	234.005	3.54	234	234
		G	8288	229.999	3.555	230	230
		B	8288	232.198	3.03	232	232
Background 2		R	8288	235.707	3.032	236	236
		G	8288	231.261	3.114	232	231
		B	8288	232.599	2.621	233	233
Background 3		R	8288	238.726	3.671	239	239
		G	8288	234.246	3.587	234	234
		B	8288	234.161	3.284	235	234
Zone 1_1		R	2076	216.299	4.298	217	217	17.706	313.502	32.6196
		G	2076	206.846	4.877	208	207	23.153	536.061
		B	2076	217.553	3.755	218	218	14.645	214.476
Zone 1_2		R	2076	212.868	4.157	214	213	22.839	521.62	39.9603
		G	2076	203.096	4.702	204	203	28.165	793.267
		B	2076	215.808	3.706	216	216	16.791	281.938
Zone 1_3		R	2076	213.19	3.622	214	213	25.536	652.087	43.8397
		G	2076	204.538	4.026	203	205	29.708	882.565
		B	2076	214.482	3.315	215	215	19.679	387.263
Zone 2_1		R	2076	227.442	3.861	229	228	6.563	43.073	13.6473
		G	2076	222.795	3.918	225	223	7.204	51.8976
		B	2076	222.644	3.649	224	223	9.554	91.2789
Zone 2_2		R	2076	226.051	3.93	227	226	9.656	93.2383	16.3564
		G	2076	222.502	4.011	222	223	8.759	76.7201
		B	2076	222.721	3.667	224	223	9.878	97.5749
Zone 2_3		R	2076	222.748	4.36	223	223	15.978	255.296	25.6496
		G	2076	219.45	4.578	221	220	14.796	218.922
		B	2076	220.608	4.134	222	221	13.553	183.684
Zone 3_1		R	2076	219.576	3.878	220	220	14.429	208.196	26.4704
		G	2076	212.067	4.575	214	212	17.932	321.557
		B	2076	219.124	3.509	219	219	13.074	170.929
Zone 3_2		R	2076	224.721	4.877	224	225	10.986	120.692	20.8849
		G	2076	218.092	5.947	220	219	13.169	173.423
		B	2076	220.68	5.96	222	222	11.919	142.063
Zone 1_3		R	2076	217.485	4.977	220	218	21.241	451.18	34.8365
		G	2076	213.254	4.983	215	214	20.992	440.664
		B	2076	216.224	4.557	218	217	17.937	321.736
1
Background 1		R	6344	230.283	3.146	230	230
		G	6344	226.912	3.16	227	227
		B	6344	228.677	2.709	229	229
Background 2		R	6344	228.367	3.215	228	228
		G	6344	225.394	3.379	225	225
		B	6344	228.058	2.826	228	228
Background 3		R	4816	229.232	3.659	230	229
		G	4816	225.679	3.539	227	226
		B	4816	227.729	3.108	229	228
Zone 1_1		R	2014	217.729	5.072	221	218	12.554	157.603	23.5123
		G	2014	212.741	5.212	214	213	14.171	200.817
		B	2014	214.734	4.547	217	215	13.943	194.407
Zone 1_2		R	2014	213.261	4.677	216	214	15.106	228.191	29.997
		G	2014	206.208	4.845	207	206	19.186	368.103
		B	2014	210.636	4.414	210	211	17.422	303.526
Zone 1_3		R	2014	216.383	5.907	219	217	12.849	165.097	26.3471
		G	2014	206.506	6.775	208	207	19.173	367.604
		B	2014	215.022	4.968	216	216	12.707	161.468
Zone 2_1		R	2014	219.686	4.246	222	220	10.597	112.296	17.5858
		G	2014	217.318	4.213	217	218	9.594	92.0448
		B	2014	218.434	3.796	218	219	10.243	104.919
Zone 2_2		R	2014	215.949	4.422	216	216	12.418	154.207	21.8924
		G	2014	212.867	4.541	213	213	12.527	156.926
		B	2014	215.091	4.076	215	215	12.967	168.143
Zone 2_3		R	2014	219.534	3.918	219	220	9.698	94.0512	17.3921
		G	2014	216.548	4.003	217	217	9.131	83.3752
		B	2014	216.546	3.666	217	217	11.183	125.059
Zone 3_1		R	2014	198.72	4.79	199	199	31.563	996.223	53.7716
		G	2014	189.915	5.057	193	190	36.997	1368.78
		B	2014	205.734	4.286	205	206	22.943	526.381
Zone 3_2		R	2014	198.652	5.321	200	199	29.715	882.981	52.3498
		G	2014	190.402	5.524	192	190	34.992	1224.44
		B	2014	202.897	4.724	201	203	25.161	633.076
Zone 1_3		R	2014	205.519	4.902	207	206	23.713	562.306	42.3511
		G	2014	195.6	5.305	199	196	30.079	904.746
		B	2014	209.658	3.99	210	210	18.071	326.561
Figure 5: RBS lysate content influence on sensor
0.001
Background 1		R	7680	226.802	4.523	226	227
		G	7680	221.366	5.166	221	221
		B	7680	223.904	4.125	225	224
Background 2		R	7680	216.707	4.48	218	217
		G	7680	209.616	4.89	212	210
		B	7680	217.828	4.509	219	218
Background 3		R	7680	231.07	4.69	230	231
		G	7680	226.43	5.078	224	226
		B	7680	229.147	3.749	230	229
Zone 1_1		R	2217	176.006	4.282	175	176	50.796	2580.23	83.6751
		G	2217	163.474	4.116	164	163	57.892	3351.48
		B	2217	191.196	4.314	191	191	32.708	1069.81
Zone 1_2		R	2217	175.58	4.812	176	176	41.127	1691.43	67.3311
		G	2217	163.26	4.475	163	163	46.356	2148.88
		B	2217	191.5	4.867	193	192	26.328	693.164
Zone 1_3		R	2217	186.546	7.301	192	187	44.524	1982.39	78.3154
		G	2217	172.37	6.397	178	173	54.06	2922.48
		B	2217	194.098	6.695	197	196	35.049	1228.43
Zone 2_1		R	2217	215.863	7.722	221	218	10.939	119.662	19.0991
		G	2217	209.318	7.757	213	211	12.048	145.154
		B	2217	213.906	6.56	217	216	9.998	99.96
Zone 2_2		R	2217	215.788	7.764	220	218	0.919	0.844561	5.32853
		G	2217	209.005	7.993	212	211	0.611	0.373321
		B	2217	212.615	6.691	217	214	5.213	27.1754
Zone 2_3		R	2217	215.022	8.223	219	218	16.048	257.538	28.8113
		G	2217	210.107	8.283	214	213	16.323	266.44
		B	2217	211.651	7.112	215	214	17.496	306.11
Zone 3_1		R	2217	204.415	6.507	207	206	22.387	501.178	40.2829
		G	2217	192.972	5.427	195	194	28.394	806.219
		B	2217	206.147	6.261	209	208	17.757	315.311
Zone 3_2		R	2217	194.606	9.127	202	196	22.101	488.454	39.6955
		G	2217	182.913	7.822	189	184	26.703	713.05
		B	2217	198.483	8.393	206	200	19.345	374.229
Zone 1_3		R	2217	199.99	6.939	205	201	31.08	965.966	55.5094
		G	2217	189.23	5.693	191	190	37.2	1383.84
		B	2217	202.101	6.649	207	203	27.046	731.486
0.01
Background 1		R	6669	226.479	3.75	226	226
		G	6669	221.538	3.895	221	221
		B	6669	223.35	3.517	223	223
Background 2		R	6669	221.844	6.624	226	223
		G	6669	214.973	7.045	218	217
		B	6669	220.255	6.371	224	222
Background 3		R	6669	232.861	4.967	234	233
		G	6669	229.852	4.919	232	231
		B	6669	229.073	3.846	230	229
Zone 1_1		R	2217	189.747	6.967	193	190	36.732	1349.24	62.3339
		G	2217	177.411	6.193	178	178	44.127	1947.19
		B	2217	199.079	6.064	202	200	24.271	589.081
Zone 1_2		R	2217	198.963	6.592	201	200	22.881	523.54	41.5629
		G	2217	185.33	6.272	187	186	29.643	878.707
		B	2217	202.221	5.815	204	203	18.034	325.225
Zone 1_3		R	2217	190.123	6.94	194	191	42.738	1826.54	74.591
		G	2217	176.33	6.639	176	177	53.522	2864.6
		B	2217	199.532	5.937	202	200	29.541	872.671
Zone 2_1		R	2217	217.223	8.181	220	220	9.256	85.6735	16.6797
		G	2217	211.171	8.003	215	213	10.367	107.475
		B	2217	214.127	7.514	217	216	9.223	85.0637
Zone 2_2		R	2217	214.189	7.519	218	217	7.655	58.599	14.903
		G	2217	206.833	7.583	210	209	8.14	66.2596
		B	2217	210.394	6.846	214	212	9.861	97.2393
Zone 2_3		R	2217	215.598	6.005	218	217	17.263	298.011	33.5409
		G	2217	207.424	6.106	209	208	22.428	503.015
		B	2217	211.074	5.534	214	212	17.999	323.964
Zone 3_1		R	2217	201.876	7.286	207	204	24.603	605.308	45.0702
		G	2217	190.441	6.457	194	192	31.097	967.023
		B	2217	201.926	6.253	206	204	21.424	458.988
Zone 3_2		R	2217	210.796	9.274	216	213	11.048	122.058	20.7264
		G	2217	203.189	8.986	209	205	11.784	138.863
		B	2217	207.268	8.271	211	209	12.987	168.662
Zone 1_3		R	2217	186.701	5.743	189	187	46.16	2130.75	84.9286
		G	2217	170.024	5.175	172	170	59.828	3579.39
		B	2217	190.308	4.967	191	191	38.765	1502.73
0.1
Background 1		R	4672	227.427	3.962	226	227
		G	4672	223.415	3.985	223	223
		B	4672	223.956	3.516	225	224
Background 2		R	4672	223.641	6.368	221	224
		G	4672	219.406	6.628	224	220
		B	4672	219.278	6.542	225	220
Background 3		R	4672	229.099	6.28	233	231
		G	4672	225.287	6.369	229	227
		B	4672	226.021	5.665	229	228
Zone 1_1		R	1959	202.427	4.519	203	203	25	625	46.2226
		G	1959	188.339	4.069	188	188	35.076	1230.33
		B	1959	207.187	4.362	208	208	16.769	281.199
Zone 1_2		R	1959	192.742	9.112	186	193	30.899	954.748	54.4132
		G	1959	178.459	9.107	183	179	40.947	1676.66
		B	1959	201.129	5.407	201	201	18.149	329.386
Zone 1_3		R	1959	196.407	9.405	206	197	32.692	1068.77	58.4584
		G	1959	182.809	9.28	191	183	42.478	1804.38
		B	1959	202.692	6.227	200	203	23.329	544.242
Zone 2_1		R	1959	212.766	6.748	216	215	14.661	214.945	30.4504
		G	1959	200.958	6.599	204	203	22.457	504.317
		B	1959	209.535	5.524	212	211	14.421	207.965
Zone 2_2		R	1959	220.481	5.694	223	222	3.16	9.9856	5.81957
		G	1959	215.674	5.513	219	217	3.732	13.9278
		B	1959	216.123	4.796	218	217	3.155	9.95403
Zone 2_3		R	1959	221.541	6.931	226	224	7.558	57.1234	15.0908
		G	1959	215.651	7.009	220	218	9.636	92.8525
		B	1959	217.203	5.757	221	219	8.818	77.7571
Zone 3_1		R	1959	205.604	6.979	208	207	21.823	476.243	42.8293
		G	1959	191.445	6.247	194	192	31.97	1022.08
		B	1959	205.625	6.344	207	207	18.331	336.026
Zone 3_2		R	1959	199.564	5.87	203	201	24.077	579.702	43.4533
		G	1959	187.466	4.86	189	188	31.94	1020.16
		B	1959	202.298	5.192	206	203	16.98	288.32
Zone 1_3		R	1959	198.798	7.92	201	200	30.301	918.151	56.6193
		G	1959	185.395	6.929	188	186	39.892	1591.37
		B	1959	199.635	6.931	203	201	26.386	696.221
1
Background 1		R	1280	236.771	4.008	237	237
		G	1280	230.451	3.855	232	231
		B	1280	227.363	3.282	228	228
Background 2		R	1280	234.487	2.277	235	235
		G	1280	216.582	2.673	218	217
		B	1280	209.685	3.08	209	210
Background 3		R	1280	230.655	2.939	231	231
		G	1280	215.511	3.637	215	215
		B	1280	211.491	3.705	212	212
Zone 1_1		R	448	192.987	4.934	190	193	43.784	1917.04	78.4034
		G	448	175.458	4.749	173	175	54.993	3024.23
		B	448	192.638	4.237	193	193	34.725	1205.83
Zone 1_2		R	448	191.69	7.294	184	192	42.797	1831.58	60.1012
		G	448	177.027	7.229	179	178	39.555	1564.6
		B	448	194.989	5.182	197	195	14.696	215.972
Zone 1_3		R	448	185.317	5.441	189	186	45.338	2055.53	69.8835
		G	448	166.618	5.377	168	167	48.893	2390.53
		B	448	190.571	4.554	192	191	20.92	437.646
Zone 2_1		R	448	215.609	6.565	219	217	21.162	447.83	37.2296
		G	448	207.451	6.784	211	209	23	529
		B	448	207.134	6.096	211	209	20.229	409.212
Zone 2_2		R	448	211.569	6.149	215	214	22.918	525.235	27.0356
		G	448	203.848	6.277	209	206	12.734	162.155
		B	448	203.087	5.798	205	205	6.598	43.5336
Zone 2_3		R	448	211.326	6.293	215	213	19.329	373.61	24.5246
		G	448	201.263	6.432	207	203	14.248	203.006
		B	448	206.507	5.247	209	208	4.984	24.8403
Zone 3_1		R	448	194	7.263	199	195	42.771	1829.36	71.6831
		G	448	181.391	6.538	181	182	49.06	2406.88
		B	448	197.326	6.195	202	198	30.037	902.221
Zone 3_2		R	448	201.15	6.871	200	202	33.337	1111.36	46.2595
		G	448	186.161	6.516	186	186	30.421	925.437
		B	448	199.529	5.839	205	200	10.156	103.144
Zone 1_3		R	448	190.138	7.49	195	191	40.517	1641.63	60.1615
		G	448	174.929	6.791	176	175	40.582	1646.9
		B	448	193.301	6.307	194	194	18.19	330.876

## Sheet: Fig 2 Screening of aptamers
Screening of aptamers:
Data Tables
		∆I (Raw Data)			∆I Z1		∆I Z2		∆I Z3					Contrast
		Z1	Z2	Z3	Average	STDERR	Average	STERR	Average	STERR	x(Z1)	x(Z2)	x(Z3)	Z1-Z2	Z3-Z2
LDHp11	1	9.7673	12.7246	18.7234	9.6896	0.234694	14.874	1.95724	18.152	0.603862	1	1.2	1.4	-2.95726	5.99881
LDHp11	1	9.24986	13.1154	18.7878							1	1.2	1.4	-3.86552	5.67239
LDHp11	1	10.0517	18.7819	16.9448							1	1.2	1.4	-8.73028	-1.83709
pL1	2	16.6421	8.06921	20.3967	22.3367	5.12196	16.2917	4.11125	22.2872	0.945252	2	2.2	2.4	8.57289	12.3274
pL1	2	32.5584	20.403	23.2324							2	2.2	2.4	12.1555	2.82944
pL1	2	17.8097	20.403	23.2324							2	2.2	2.4	-2.59332	2.82944
rLDH4	3	20.8414	18.7574	23.527	18.3216	3.53736	15.7582	1.87499	20.9844	3.38539	3	3.2	3.4	2.08407	4.76962
rLDH4	3	22.7867	16.2082	25.1477							3	3.2	3.4	6.57851	8.93953
rLDH4	3	11.3366	12.3091	14.2786							3	3.2	3.4	-0.972584	1.9695
2008s	4	70.2023	8.94688	24.2488	70.632	2.45695	21.3685	6.21468	38.4723	13.8541	4	4.2	4.4	61.2554	15.3019
2008s	4	75.0861	27.9594	24.991							4	4.2	4.4	47.1267	-2.96846
2008s	4	66.6076	27.1991	66.1772							4	4.2	4.4	39.4085	38.9781
rLDH7	5	117.02	87.7773	128.34	85.3906	19.9588	43.2906	22.8651	69.7212	35.1746	5	5.2	5.4	29.2429	40.5631
rLDH7	5	90.6648	30.2198	74.0955							5	5.2	5.4	60.445	43.8756
rLDH7	5	48.4869	11.8747	6.72787							5	5.2	5.4	36.6122	-5.14685
Graphs
Relevant statistical tests
Figure B)	Are Zone 1 colourimetric intensities larger than those of Zone 2? Two-sample, equal variance, t-tests
LDHp11
data: Temp[xi:xf, 3] and Temp[xi:xf, 4]
t = -2.63, df = 4, p-value = 0.05819
alternative hypothesis: true difference in means is not equal to 0
95 percent confidence interval:
pL1
data: Temp[xi:xf, 3] and Temp[xi:xf, 4]
t = 0.92039, df = 4, p-value = 0.4095
alternative hypothesis: true difference in means is not equal to 0
rLDH4
data: Temp[xi:xf, 3] and Temp[xi:xf, 4]
t = 0.64026, df = 4, p-value = 0.5568
alternative hypothesis: true difference in means is not equal to 0
2008s
data: Temp[xi:xf, 3] and Temp[xi:xf, 4]
t = 7.3718, df = 4, p-value = 0.001805
alternative hypothesis: true difference in means is not equal to 0
rLDH7
data: Temp[xi:xf, 3] and Temp[xi:xf, 4]
t = 1.3871, df = 4, p-value = 0.2377
alternative hypothesis: true difference in means is not equal to 0
Figure C)
Comparing contrast of Z1-Z2's dependence on sequence of aptamer
ANOVA
Df Sum Sq Mean Sq F value Pr(>F)
...1 4 7417.1 1854.27 19.644 9.969e-05 ***
Residuals 10 943.9 94.39
---
Signif. codes: 0 ‘***’ 0.001 ‘**’ 0.01 ‘*’ 0.05 ‘.’ 0.1 ‘ ’ 1
Tukey-HSD from ANOVA
Tukey multiple comparisons of means
95% family-wise confidence level
Fit: aov(formula = ...2 ~ ...1, data = Temp)
$...1
diff lwr upr p adj
LDHp11-2008s -54.447880 -80.555214 -28.34055 0.0003274
pL1-2008s -43.218507 -69.325841 -17.11117 0.0020261
rLDH4-2008s -46.700190 -72.807524 -20.59286 0.0011219
rLDH7-2008s -7.163504 -33.270838 18.94383 0.8893910
pL1-LDHp11 11.229373 -14.877961 37.33671 0.6323136
rLDH4-LDHp11 7.747690 -18.359644 33.85502 0.8597354
rLDH7-LDHp11 47.284376 21.177042 73.39171 0.0010183
rLDH4-pL1 -3.481683 -29.589017 22.62565 0.9910823
rLDH7-pL1 36.055004 9.947669 62.16234 0.0073550
rLDH7-rLDH4 39.536687 13.429352 65.64402 0.0038837
Identifying if specific contrast samples have means > 0
2008s
t = 7.7016, df = 2, p-value = 0.01644
alternative hypothesis: true mean is not equal to 0
rLDH7
t = 4.4711, df = 2, p-value = 0.04656
alternative hypothesis: true mean is not equal to 0

## Sheet: Fig 3 Sensitivity of rLDH7
rLDH7-based sensors: PfLDH sensitivity
Data Tables		∆I (Raw Data)			∆I Z1		∆I Z2		∆I Z3		Contrast
	[rPfLDH]	Z1	Z2	Z3	Average	STDERR	Average	STERR	Average	STERR	Z1-Z2	Z3-Z2
PfLDH	8.333	34.6608	16.8277	30.4862	34.9017	5.16831	22.2938	4.10944	30.3661	2.41134	17.833	13.6584
PfLDH	8.333	43.9715	30.3423	34.4813							13.6293	4.13906
PfLDH	8.333	26.0728	19.7113	26.1308							6.36151	6.41948
PfLDH	16.666	37.5835	28.4531	47.5088	38.2057	1.04494	21.6915	3.39278	43.1382	2.19203	9.13044	19.0557
PfLDH	16.666	40.2446	18.8041	40.6558							21.4405	21.8517
PfLDH	16.666	36.789	17.8173	41.2501							18.9717	23.4328
PfLDH	33.332	49.7775	29.6476	47.3569	42.7057	3.54457	32.085	1.72396	47.2841	0.116047	20.1298	17.7093
PfLDH	33.332	38.7399	35.4157	47.4385							3.32421	12.0228
PfLDH	33.332	39.5998	31.1916	47.0568							8.4082	15.8651
PfLDH	66.664	46.2228	28.5241	61.9928	46.4745	0.18412	33.2011	3.91378	56.2651	3.03424	17.6987	33.4687
PfLDH	66.664	46.8331	40.9754	55.1376							5.85776	14.1623
PfLDH	66.664	46.3676	30.1039	51.6649							16.2637	21.5609
PfLDH	133.328	61.8212	29.6176	47.1257	55.733	4.82871	28.4625	3.18567	48.6369	7.38835	32.2036	17.5081
PfLDH	133.328	46.1966	22.4586	36.6626							23.738	14.204
PfLDH	133.328	59.1811	33.3112	62.1224							25.8699	28.8112
PfLDH	266.656	55.8486	29.4623	55.499	52.2272	5.10412	29.7338	1.77192	46.7933	5.65434	26.3863	26.0368
PfLDH	266.656	58.6821	32.9296	48.6912							25.7525	15.7616
PfLDH	266.656	42.1509	26.8096	36.1896							15.3413	9.38006
PfLDH	533.312	63.2469	26.0797	56.5205	62.0541	12.362	23.6108	2.96627	55.6935	1.15408	37.1672	30.4408
PfLDH	533.312	40.071	27.048	57.1462							13.023	30.0982
PfLDH	533.312	82.8443	17.7046	53.4138							65.1397	35.7091
Graphs
Relevant statistics
Figure B)
Zone 1:
Formula: Z1 ~ (x * Bmax)/(Kd + x) + 22											Formula: Ty ~ ((Tx * Bmax)/(Kd + Tx) + 27)		Parameters:				Formula: y ~ (x * Bmax)/(x + Kd)
													Estimate Std. Error t value Pr(>|t|)
Parameters:											Parameters:		Bmax 31.989 4.058 7.883 2.08e-07 ***				Parameters:
Estimate Std. Error t value Pr(>|t|)											Estimate Std. Error t value Pr(>|t|)		Kd 5.610 4.844 1.158 0.261				Estimate Std. Error t value Pr(>|t|)
Bmax 37.419 4.183 8.946 3.07e-08 ***											Bmax 84.058 4.708 17.86 2.48e-13 ***		---				Bmax 54.806 7.085 7.736 2.75e-07 ***
Kd 23.643 10.806 2.188 0.0414 *											Kd 9.840 2.946 3.34 0.00344 **		Signif. codes: 0 ‘***’ 0.001 ‘**’ 0.01 ‘*’ 0.05 ‘.’ 0.1 ‘ ’ 1				Kd 17.958 10.226 1.756 0.0952 .
---											---						---
Signif. codes: 0 ‘***’ 0.001 ‘**’ 0.01 ‘*’ 0.05 ‘.’ 0.1 ‘ ’ 1											Signif. codes: 0 ‘***’ 0.001 ‘**’ 0.01 ‘*’ 0.05 ‘.’ 0.1 ‘ ’ 1		Residual standard error: 12.16 on 19 degrees of freedom				Signif. codes: 0 ‘***’ 0.001 ‘**’ 0.01 ‘*’ 0.05 ‘.’ 0.1 ‘ ’ 1
Residual standard error: 9.283 on 19 degrees of freedom											Residual standard error: 12.92 on 19 degrees of freedom		Number of iterations to convergence: 9				Residual standard error: 17.01 on 19 degrees of freedom
													Achieved convergence tolerance: 2.948e-06
Number of iterations to convergence: 11											Number of iterations to convergence: 4		Achieved convergence tolerance: 2.557e-06				Number of iterations to convergence: 12
Achieved convergence tolerance: 5.592e-06											Achieved convergence tolerance: 9.043e-06						Achieved convergence tolerance: 3.471e-06
Zone 2:													Analysis of Variance Table
Formula: Z2 ~ (x * Bmax)/(Kd + x) + 22
Parameters:
Estimate Std. Error t value Pr(>|t|)
Bmax 7.209 2.409 2.992 0.00749 **
Kd 13.457 21.596 0.623 0.54062
---
Signif. codes: 0 ‘***’ 0.001 ‘**’ 0.01 ‘*’ 0.05 ‘.’ 0.1 ‘ ’ 1
Residual standard error: 6.204 on 19 degrees of freedom
Number of iterations to convergence: 11
Achieved convergence tolerance: 7.626e-06
Zone 3:
Formula: Z3 ~ (x * Bmax)/(Kd + x) + 22
Parameters:
Estimate Std. Error t value Pr(>|t|)
Bmax 32.041 2.768 11.574 4.76e-10 ***
Kd 11.431 5.005 2.284 0.0341 *
---
Signif. codes: 0 ‘***’ 0.001 ‘**’ 0.01 ‘*’ 0.05 ‘.’ 0.1 ‘ ’ 1
Residual standard error: 7.382 on 19 degrees of freedom
Number of iterations to convergence: 12		Response: Z1									Analysis of Variance Table		Response: dI
Achieved convergence tolerance: 6.434e-06		Df Sum Sq Mean Sq F value Pr(>F)	Response: Z3										Df Sum Sq Mean Sq F value Pr(>F)				Response: y
		x 6 1797.1 299.51 2.2538 0.09867 .	Df Sum Sq Mean Sq F value Pr(>F)								Response: dI		[PfLDH] 6 1621.5 270.24 2.2921 0.0943 .				Df Sum Sq Mean Sq F value Pr(>F)
		Residuals 14 1860.5 132.89	x 6 990.80 165.133 4.2481 0.0121 *								Df Sum Sq Mean Sq F value Pr(>F)		Residuals 14 1650.6 117.90				x 6 4736.9 789.48 3.3568 0.029 *
		---	Residuals 14 544.21 38.872								[PfLDH] 6 5322.0 886.99 4.6213 0.008621 **		---				Residuals 14 3292.7 235.19
		Signif. codes: 0 ‘***’ 0.001 ‘**’ 0.01 ‘*’ 0.05 ‘.’ 0.1 ‘ ’ 1	---								Residuals 14 2687.1 191.94		Signif. codes: 0 ‘***’ 0.001 ‘**’ 0.01 ‘*’ 0.05 ‘.’ 0.1 ‘ ’ 1				---
		---	Signif. codes: 0 ‘***’ 0.001 ‘**’ 0.01 ‘*’ 0.05 ‘.’ 0.1 ‘ ’ 1								---						Signif. codes: 0 ‘***’ 0.001 ‘**’ 0.01 ‘*’ 0.05 ‘.’ 0.1 ‘ ’ 1
		Signif. codes: 0 ‘***’ 0.001 ‘**’ 0.01 ‘*’ 0.05 ‘.’ 0.1 ‘ ’ 1	Signif. codes: 0 ‘***’ 0.001 ‘**’ 0.01 ‘*’ 0.05 ‘.’ 0.1 ‘ ’ 1								Signif. codes: 0 ‘***’ 0.001 ‘**’ 0.01 ‘*’ 0.05 ‘.’ 0.1 ‘ ’ 1
											Tukey multiple comparisons of means						Tukey multiple comparisons of means
			16.666-133.328 1.272308 -16.1101211 18.654737 0.9999711								95% family-wise confidence level						95% family-wise confidence level
			266.65600000000001-133.328 -3.114943 -20.4973718 14.267486 0.9952768								16000-1000 27.757766 -10.86760 66.383129 0.2469724
			33.332000000000001-133.328 -4.975341 -22.3577694 12.407088 0.9510644								2000-1000 12.749806 -25.87556 51.375170 0.9091760						Fit: aov(formula = y ~ x, data = APTEC_sens_contrast)
			533.31200000000001-133.328 11.908315 -5.4741140 29.290744 0.2917381								4000-1000 14.380058 -24.24531 53.005421 0.8538796
			66.664000000000001-133.328 2.889553 -14.4928762 20.271981 0.9968522								500-1000 -8.645849 -47.27121 29.979514 0.9849552						$x
			B8.333-133.328 -12.102087 -29.4845158 5.280342 0.2762581								8000-1000 9.030675 -29.59469 47.656039 0.9812955						diff lwr upr p adj
			266.65600000000001-16.666 -4.387251 -21.7696796 12.995178 0.9728124								250-1000 -24.722016 -63.34738 13.903347 0.3603938						16.66-133.33000000000001 -9.483969 -52.240575 33.272636 0.9856298
			33.332000000000001-16.666 -6.247648 -23.6300772 11.134781 0.8722394								2000-16000 -15.007959 -53.63332 23.617404 0.8289601						266.66000000000003-133.33000000000001 -7.892059 -50.648664 34.864546 0.9944682
			533.31200000000001-16.666 10.636007 -6.7464218 28.018436 0.4080773								4000-16000 -13.377708 -52.00307 25.247655 0.8895707						33.33-133.33000000000001 -21.625070 -64.381675 21.131535 0.6109595
			66.664000000000001-16.666 1.617245 -15.7651840 18.999674 0.9998824								500-16000 -36.403615 -75.02898 2.221748 0.0707101						533.30999999999995-133.33000000000001 23.081123 -19.675483 65.837728 0.5432492
			B8.333-16.666 -13.374395 -30.7568236 4.008034 0.1895276								8000-16000 -18.727090 -57.35245 19.898273 0.6526661						66.66-133.33000000000001 -11.107560 -53.864166 31.649045 0.9687904
			33.332000000000001-266.65600000000001 -1.860398 -19.2428264 15.522031 0.9997354								250-16000 -52.479782 -91.10515 -13.854419 0.0054271						8.33-133.33000000000001 -26.764630 -69.521236 15.991975 0.3837843
			533.31200000000001-266.65600000000001 15.023258 -2.3591711 32.405687 0.1118398								4000-2000 1.630251 -36.99511 40.255615 0.9999989						266.66000000000003-16.66 1.591910 -41.164695 44.348516 0.9999995
			66.664000000000001-266.65600000000001 6.004496 -11.3779333 23.386924 0.8907260								500-2000 -21.395656 -60.02102 17.229707 0.5156593						33.33-16.66 -12.141101 -54.897706 30.615505 0.9527998
			B8.333-266.65600000000001 -8.987144 -26.3695728 8.395285 0.5884922								8000-2000 -3.719131 -42.34449 34.906232 0.9998564						533.30999999999995-16.66 32.565092 -10.191513 75.321697 0.1975534
			533.31200000000001-33.332000000000001 16.883655 -0.4987735 34.266084 0.0594843								250-2000 -37.471823 -76.09719 1.153540 0.0599054						66.66-16.66 -1.623591 -44.380196 41.133014 0.9999994
			66.664000000000001-33.332000000000001 7.864893 -9.5175357 25.247322 0.7158884								500-4000 -23.025907 -61.65127 15.599456 0.4361754						8.33-16.66 -17.280661 -60.037266 25.475944 0.8033595
			B8.333-33.332000000000001 -7.126746 -24.5091753 10.255682 0.7934105								8000-4000 -5.349382 -43.97475 33.275981 0.9988530						33.33-266.66000000000003 -13.733011 -56.489616 29.023594 0.9189763
			66.664000000000001-533.31200000000001 -9.018762 -26.4011911 8.363667 0.5848649								250-4000 -39.102074 -77.72744 -0.476711 0.0463810						533.30999999999995-266.66000000000003 30.973182 -11.783424 73.729787 0.2398346
			B8.333-533.31200000000001 -24.010402 -41.3928306 -6.627973 0.0047213								8000-500 17.676525 -20.94884 56.301888 0.7059494						66.66-266.66000000000003 -3.215501 -45.972107 39.541104 0.9999661
			B8.333-66.664000000000001 -14.991640 -32.3740684 2.390789 0.1130141								250-500 -16.076167 -54.70153 22.549196 0.7826077						8.33-266.66000000000003 -18.872571 -61.629176 23.884034 0.7368319
											250-8000 -33.752692 -72.37805 4.872671 0.1058405						533.30999999999995-33.33 44.706193 1.949587 87.462798 0.0378398
			For x = 8.33 nM														66.66-33.33 10.517509 -32.239096 53.274115 0.9759936
			One Sample t-test								One Sample t-test						8.33-33.33 -5.139560 -47.896166 37.617045 0.9994851
																	66.66-533.30999999999995 -34.188683 -76.945288 8.567922 0.1609056
			data: Z1.t$Z1								data: Z3.t$Z3						8.33-533.30999999999995 -49.845753 -92.602358 -7.089148 0.0179783
			t = 3.7628, df = 2, p-value = 0.06393								t = 2.8131, df = 2, p-value = 0.1066						8.33-66.66 -15.657070 -58.413675 27.099535 0.8627439
			For x = 16.66 nM	For x = 16.66 nM													> library(readxl)
			One Sample t-test	One Sample t-test													> APTEC_sens_contrast <- read_excel("APTEC - sens contrast.xlsx")
																	> View(APTEC_sens_contrast)
			data: Z1.t$Z1	data: Z3.t$Z3													> test <-aov (y ~ x, data=APTEC_sens_contrast)
			t = 4.392, df = 2, p-value = 0.04813	t = 16.76, df = 2, p-value = 0.003541													> TukeyHSD(test)
																	Tukey multiple comparisons of means
																	95% family-wise confidence level
																	Fit: aov(formula = y ~ x, data = APTEC_sens_contrast)
																	$x
																	diff lwr upr p adj
																	16.7-133.30000000000001 -9.483969 -52.240575 33.272636 0.9856298
																	266.7-133.30000000000001 -7.892059 -50.648664 34.864546 0.9944682
																	33.299999999999997-133.30000000000001 -21.625070 -64.381675 21.131535 0.6109595
																	533.29999999999995-133.30000000000001 23.081123 -19.675483 65.837728 0.5432492
																	66.7-133.30000000000001 -11.107560 -53.864166 31.649045 0.9687904
																	B-133.30000000000001 -26.764630 -69.521236 15.991975 0.3837843
																	266.7-16.7 1.591910 -41.164695 44.348516 0.9999995
																	33.299999999999997-16.7 -12.141101 -54.897706 30.615505 0.9527998
																	533.29999999999995-16.7 32.565092 -10.191513 75.321697 0.1975534
																	66.7-16.7 -1.623591 -44.380196 41.133014 0.9999994
																	B-16.7 -17.280661 -60.037266 25.475944 0.8033595
																	33.299999999999997-266.7 -13.733011 -56.489616 29.023594 0.9189763
																	533.29999999999995-266.7 30.973182 -11.783424 73.729787 0.2398346
																	66.7-266.7 -3.215501 -45.972107 39.541104 0.9999661
																	B-266.7 -18.872571 -61.629176 23.884034 0.7368319
																	533.29999999999995-33.299999999999997 44.706193 1.949587 87.462798 0.0378398
																	66.7-33.299999999999997 10.517509 -32.239096 53.274115 0.9759936
																	B-33.299999999999997 -5.139560 -47.896166 37.617045 0.9994851
																	66.7-533.29999999999995 -34.188683 -76.945288 8.567922 0.1609056
																	B-533.29999999999995 -49.845753 -92.602358 -7.089148 0.0179783
																	B-66.7 -15.657070 -58.413675 27.099535 0.8627439

## Sheet: Fig 4 Serum influence
Serum influence
Data Tables
		∆I (Raw Data)			∆I Z1		∆I Z2		∆I Z3		Contrast
% Serum	x	Z1	Z2	Z3	Average	STDERR	Average	STERR	Average	STERR	x(Z1)	x(Z3)	Z1-Z2	Z3-Z2
0.1	1.2	74.3449	36.8313	101.756	60.584	10.6633	26.7793	5.40425	59.4067	21.6073	1.2	1.3	37.5137	64.9246
0.1	1.2	67.8136	25.1936	30.7796							1.2	1.3	42.62	5.58596
0.1	1.2	39.5934	18.313	45.6847							1.2	1.3	21.2805	27.3717
1	2.2	73.6607	25.1321	58.4535	70.5927	4.37225	24.4186	0.357322	50.2855	7.10162	2.2	2.3	48.5285	33.3213
1	2.2	61.9672	24.0954	36.1386							2.2	2.3	37.8718	12.0432
1	2.2	76.1503	24.0282	56.2644							2.2	2.3	52.1222	32.2362
10	3.2	32.6196	13.6473	26.4704	38.8065	3.28992	18.5511	3.63438	27.3972	4.05406	3.2	3.3	18.9723	12.8231
10	3.2	39.9603	16.3564	20.8849							3.2	3.3	23.6038	4.52841
10	3.2	43.8397	25.6496	34.8365							3.2	3.3	18.1901	9.18688
100	4.2	23.5123	17.5858	53.7716	26.6188	1.8769	18.9568	1.46887	49.4908	3.59338	4.2	4.3	5.92648	36.1858
100	4.2	29.997	21.8924	52.3498							4.2	4.3	8.10464	30.4574
100	4.2	26.3471	17.3921	42.3511							4.2	4.3	8.95496	24.959
Graphs
Relevant statistical tests
Figure B)	ANOVA analysis of the various zones
Analysis of Variance Table
Response: Zone 1						TukeyHSD(test)
Df Sum Sq Mean Sq F value Pr(>F)						Tukey multiple comparisons of means
...1 3 3615.5 1205.17 10.919 0.003354 **						95% family-wise confidence level
Residuals 8 883.0 110.38
						Fit: aov(formula = Zone 1 ~ x, data = APTEC_serum)
Analysis of Variance Table
						$x
Response: Zone 2						diff lwr upr p adj
Df Sum Sq Mean Sq F value Pr(>F)						1-0.1 10.00873 -17.46145 37.478908 0.6622524
...1 3 149.17 49.722 1.4832 0.2909						10-0.1 -21.77746 -49.24764 5.692721 0.1273555
Residuals 8 268.20 33.525						Undiluted-0.1 -33.96520 -61.43538 -6.495016 0.0175842
						10-1 -31.78619 -59.25637 -4.316006 0.0248308
						Undiluted-1 -43.97392 -71.44411 -16.503743 0.0039687
Analysis of Variance Table						Undiluted-10 -12.18774 -39.65792 15.282444 0.5217136
Response: Zone 3
Df Sum Sq Mean Sq F value Pr(>F)
...1 3 1664.1 554.69 1.3529 0.3245
Residuals 8 3279.9 409.99
Figure C)
Comparing contrast dependence on serum content
ANOVA
Response: Contrast of Z1
Df Sum Sq Mean Sq F value Pr(>F)
...1 3 2500.19 833.40 17.537 0.0007063 ***
Residuals 8 380.18 47.52
---
Signif. codes: 0 ‘***’ 0.001 ‘**’ 0.01 ‘*’ 0.05 ‘.’ 0.1 ‘ ’ 1
Tukey-HSD from ANOVA
Tukey multiple comparisons of means
95% family-wise confidence level
Fit: aov(formula = ...2 ~ ...1, data = Temp)
$...1
diff lwr upr p adj
1-0.1 12.36946 -5.655374 30.394289 0.2034362
10-0.1 -13.54930 -31.574134 4.475529 0.1528658
Undiluted-0.1 -26.14268 -44.167508 -8.117845 0.0071893
10-1 -25.91876 -43.943591 -7.893928 0.0075608
Undiluted-1 -38.51213 -56.536966 -20.487303 0.0006013
Undiluted-10 -12.59337 -30.618206 5.431457 0.1928145
Response: Contrast of Z3
Df Sum Sq Mean Sq F value Pr(>F)
...1 3 1048.1 349.37 1.2781 0.3459
Residuals 8 2186.8 273.35
Identifying if specific Zone 1 contrast samples have means > 0
0.001
data: APTEC_serum[(i):(i + 2), 6]
t = 5.2547, df = 2, p-value = 0.03436
alternative hypothesis: true mean is not equal to 0
95 percent confidence interval:
6.124552 61.484854
sample estimates:
mean of x
33.8047
0.01
data: APTEC_serum[(i):(i + 2), 6]
t = 10.791, df = 2, p-value = 0.008478
alternative hypothesis: true mean is not equal to 0
95 percent confidence interval:
27.76380 64.58452
sample estimates:
mean of x
46.1742
0.1
data: APTEC_serum[(i):(i + 2), 6]
t = 11.99, df = 2, p-value = 0.006884
alternative hypothesis: true mean is not equal to 0
95 percent confidence interval:
12.98658 27.52422
sample estimates:
mean of x
20.2554
1
data: APTEC_serum[(i):(i + 2), 6]
t = 8.4962, df = 2, p-value = 0.01357
alternative hypothesis: true mean is not equal to 0
95 percent confidence interval:
3.781804 11.542248
sample estimates:
mean of x
7.66203
Comparing contrast dependence at Zone 3 on serum content
Analysis of Variance Table
Response: Temp$`Z3-Z2`
Df Sum Sq Mean Sq F value Pr(>F)
Temp$Serum 3 1048.1 349.37 1.2781 0.3459
Residuals 8 2186.8 273.35

## Sheet: Fig 5 Blood lysate
Red blood cell lysates
Data Tables
		∆I (Raw Data)			∆I Z1		∆I Z2		∆I Z3		Contrast
% Blood	x	Z1	Z2	Z3	Average	STDERR	Average	STERR	Average	STERR	x(Z1)	x(Z3)	Z1-Z2	Z3-Z2
0.1	1.2	83.6751	19.0991	40.2829	76.4405	4.81036	17.7463	6.81254	45.1626	5.17618	1.2	1.4	64.576	21.1837
0.1	1.2	67.3311	5.32853	39.6955							1.2	1.4	62.0025	34.367
0.1	1.2	78.3154	28.8113	55.5094							1.2	1.4	49.5041	26.6981
1	2.2	62.3339	16.6797	45.0702	59.4959	9.6394	21.7078	5.93871	50.2417	18.7131	2.2	2.4	45.6542	28.3905
1	2.2	41.5629	14.903	20.7264							2.2	2.4	26.6599	5.82344
1	2.2	74.591	33.5409	84.9286							2.2	2.4	41.0501	51.3877
10	3.2	46.2226	30.4504	42.8293	53.0314	3.59913	17.1203	7.18235	47.634	4.49628	3.2	3.4	15.7722	12.3789
10	3.2	54.4132	5.81957	43.4533							3.2	3.4	48.5936	37.6337
10	3.2	58.4584	15.0908	56.6193							3.2	3.4	43.3676	41.5285
100	4.2	78.4034	37.2296	71.6831	69.4627	5.28758	29.5966	3.88473	59.368	7.34988	4.2	4.4	41.1738	34.4535
100	4.2	60.1012	27.0356	46.2595							4.2	4.4	33.0656	19.2239
100	4.2	69.8835	24.5246	60.1615							4.2	4.4	45.3589	35.6369
Graphs
Relevant statistical tests
Figure C)
Comparing contrast of Z1-Z2 values on blood lysate concentrations
Response: Temp$`Z1-Z2`
Df Sum Sq Mean Sq F value Pr(>F)
Temp$Blood 3 1000.6 333.53 2.5994 0.1245
Residuals 8 1026.5 128.31
Comparing contrast of Z3-Z2 values on blood lysate concentrations
Analysis of Variance Table
Response: Temp$`Z3-Z2`
Df Sum Sq Mean Sq F value Pr(>F)
Temp$Blood 3 16.79 5.598 0.025 0.9942
Residuals 8 1794.22 224.277
